# Supplementary material for: Uhrf1 regulates active transcriptional marks at bivalent domains in pluripotent stem cells through Setd1a
Source: Nat Commun. 2018 Jul 3;9:2583. doi: 10.1038/s41467-018-04818-0 (PMC6030064; doi:10.1038/s41467-018-04818-0)
Supplement: Supplementary file 4 — Supplementary Data 1 [file 41467_2018_4818_MOESM4_ESM.xlsx]

## Sheet: MS
Supplementary Data 1. Candidate Uhrf1-interacting proteins detected by LC-MS/MS
Gene symbol	# of peptide in Bio-Flag Uhrf1	# of peptide in BirA control	log2(ratio)	BioFlag Uhrf1 rep1	BirA control rep1	BioFlag Uhrf1 rep2	BirA control rep2	BioFlag Uhrf1 rep3	BirA control rep3	BioFlag Uhrf1 rep4	BirA control rep4	BioFlag Uhrf1 rep5	BirA control rep5	Description
Uhrf1	16	0	4.08746	1	0	4	0	5	0	4	0	2	0	E3 ubiquitin-protein ligase UHRF1 isoform B; GO:0006281:DNA repair,GO:0006350:transcription,GO:0006974:response to DNA damage stimulus,GO:0007049:cell cycle,GO:0007275:multicellular organismal development,GO:0008283:cell proliferation,GO:0045449:regulation of transcription,GO:0000792:heterochromatin,GO:0005634:nucleus,GO:0005634:nucleus,GO:0005634:nucleus,GO:0005515:protein binding,GO:0003677:DNA…
Trrap	9	0	3.32193	6	0	0	0	3	0	0	0	0	0	transformation/transcription domain-associated; GO:0006350:transcription,GO:0007093:mitotic cell cycle checkpoint,GO:0016568:chromatin modification,GO:0045449:regulation of transcription,GO:0045449:regulation of transcription,GO:0045941:positive regulation of transcription,GO:0000123:histone acetyltransferase complex,GO:0005634:nucleus,GO:0005667:transcription factor complex,GO:0003713:transcript…
5430421N21Rik	9	0	3.32193	2	0	0	0	7	0	0	0	0	0	type II hair keratin; GO:0008150:biological_process,GO:0005882:intermediate filament,GO:0005575:cellular_component,GO:0003674:molecular_function,
Cdc23	6	0	2.80735	0	0	0	0	6	0	0	0	0	0	Mus musculus 13 days embryo male testis cDNA, RIKEN full-length enriched library, clone:6030435O18 product:CELL DIVISION CYCLE PROTEIN 23 homolog [Homo sapiens], full insert sequence.; GO:0007049:cell cycle,GO:0007067:mitosis,GO:0008150:biological_process,GO:0030071:regulation of mitotic metaphase/anaphase transition,GO:0051301:cell division,GO:0005575:cellular_component,GO:0005680:anaphase-promo…
Ccar1	6	0	2.80735	0	0	2	0	4	0	0	0	0	0	Mus musculus death inducer with SAP domain DIS mRNA, complete cds.; GO:0006915:apoptosis,GO:0006350:transcription,GO:0007049:cell cycle,GO:0043065:positive regulation of apoptosis,GO:0045449:regulation of transcription,GO:0005641:nuclear envelope lumen,GO:0005737:cytoplasm,GO:0003674:molecular_function,GO:0003676:nucleic acid binding,
Dnajc2	6	0	2.80735	0	0	3	0	2	0	1	0	0	0	dnaJ homolog subfamily C member 2; GO:0006260:DNA replication,GO:0000085:G2 phase of mitotic cell cycle,GO:0030308:negative regulation of cell growth,GO:0045449:regulation of transcription,GO:0005634:nucleus,GO:0005515:protein binding,GO:0003677:DNA binding,GO:0031072:heat shock protein binding,
Heatr1	5	0	2.58496	5	0	0	0	0	0	0	0	0	0	Mus musculus 9.5 days embryo parthenogenote cDNA, RIKEN full-length enriched library, clone:B130016L12 product:similar to PROTEIN BAP28 [Homo sapiens], full insert sequence.; GO:0008150:biological_process,GO:0005575:cellular_component,GO:0003674:molecular_function,
Actl6b	5	0	2.58496	2	0	0	0	2	0	1	0	0	0	actin-like protein 6B; GO:0006333:chromatin assembly or disassembly,GO:0006350:transcription,GO:0007399:nervous system development,GO:0007399:nervous system development,GO:0016568:chromatin modification,GO:0045449:regulation of transcription,GO:0005634:nucleus,GO:0016514:SWI/SNF complex,GO:0071565:nBAF complex,GO:0005515:protein binding,GO:0005515:protein binding,GO:0005524:ATP binding,
Ubap2	4	0	2.32193	0	0	4	0	0	0	0	0	0	0	ubiquitin-associated protein 2; GO:0008150:biological_process,GO:0005575:cellular_component,GO:0003674:molecular_function,
Rest	4	0	2.32193	0	0	0	0	4	0	0	0	0	0	RE1-silencing transcription factor; GO:0006350:transcription,GO:0016481:negative regulation of transcription,GO:0045449:regulation of transcription,GO:0045665:negative regulation of neuron differentiation,GO:0045892:negative regulation of transcription, DNA-dependent,GO:0005622:intracellular,GO:0000785:chromatin,GO:0005634:nucleus,GO:0017053:transcriptional repressor complex,GO:0043234:protein co…
Mll2	4	0	2.32193	4	0	0	0	0	0	0	0	0	0	Mus musculus Mll2 mRNA for mixed lineage leukemia 2, complete cds.; GO:0001701:in utero embryonic development,GO:0005634:nucleus,GO:0035097:histone methyltransferase complex,GO:0005515:protein binding,GO:0008168:methyltransferase activity,GO:0016740:transferase activity,
Fancd2	4	0	2.32193	4	0	0	0	0	0	0	0	0	0	RecName: Full=Fanconi anemia group D2 protein homolog; Short=Protein FACD2;; GO:0006281:DNA repair,GO:0006974:response to DNA damage stimulus,GO:0006974:response to DNA damage stimulus,GO:0007049:cell cycle,GO:0007129:synapsis,GO:0007275:multicellular organismal development,GO:0007276:gamete generation,GO:0000793:condensed chromosome,GO:0005634:nucleus,GO:0005694:chromosome,
Dhx35	4	0	2.32193	0	0	2	0	2	0	0	0	0	0	SubName: Full=DEAH (Asp-Glu-Ala-His) box polypeptide 35; SubName: Full=DEAH (Asp-Glu-Ala-His) box polypeptide 35, isoform CRA_a;; GO:0008150:biological_process,GO:0005575:cellular_component,GO:0000166:nucleotide binding,GO:0003674:molecular_function,GO:0005524:ATP binding,GO:0016787:hydrolase activity,
BC021767	4	0	2.32193	0	0	0	0	4	0	0	0	0	0	Mus musculus cDNA sequence BC021767, mRNA (cDNA clone IMAGE:4012471), with apparent retained intron.;
Agfg1	4	0	2.32193	0	0	0	0	4	0	0	0	0	0	Mus musculus RAB/Rip protein mRNA, partial cds.; GO:0001675:acrosome assembly,GO:0006810:transport,GO:0007275:multicellular organismal development,GO:0007283:spermatogenesis,GO:0007289:spermatid nucleus differentiation,GO:0030154:cell differentiation,GO:0032312:regulation of ARF GTPase activity,GO:0045109:intermediate filament organization,GO:0005634:nucleus,GO:0016023:cytoplasmic membrane-bounde…
Srrt	4	0	2.32193	0	0	3	0	1	0	0	0	0	0	serrate RNA effector molecule homolog isoform 2; GO:0008283:cell proliferation,GO:0031047:gene silencing by RNA,GO:0031053:primary microRNA processing,GO:0005634:nucleus,GO:0005737:cytoplasm,GO:0005737:cytoplasm,GO:0005654:nucleoplasm,GO:0005515:protein binding,
Setd1a	4	0	2.32193	3	0	0	0	1	0	0	0	0	0	SET domain containing 1A; GO:0008150:biological_process,GO:0005634:nucleus,GO:0005634:nucleus,GO:0035097:histone methyltransferase complex,GO:0003674:molecular_function,GO:0008168:methyltransferase activity,GO:0016740:transferase activity,
Ints6	4	0	2.32193	0	0	2	0	1	0	1	0	0	0	RecName: Full=Integrator complex subunit 6; Short=Int6; AltName: Full=DBI-1; AltName: Full=Protein DDX26;;
Dhx9	17	3	2.16993	5	3	6	0	6	0	0	0	0	0	SubName: Full=Putative uncharacterized protein;; GO:0034605:cellular response to heat,GO:0005622:intracellular,GO:0030529:ribonucleoprotein complex,GO:0005634:nucleus,GO:0005737:cytoplasm,GO:0005730:nucleolus,GO:0000166:nucleotide binding,GO:0003676:nucleic acid binding,GO:0003677:DNA binding,GO:0003723:RNA binding,GO:0003725:double-stranded RNA binding,GO:0004386:helicase activity,GO:0005524:ATP…
Lig1	17	3	2.16993	0	0	6	3	9	0	2	0	0	0	SubName: Full=Putative uncharacterized protein; Flags: Fragment;; GO:0006260:DNA replication,GO:0006260:DNA replication,GO:0006281:DNA repair,GO:0006281:DNA repair,GO:0006281:DNA repair,GO:0006310:DNA recombination,GO:0006974:response to DNA damage stimulus,GO:0007049:cell cycle,GO:0051301:cell division,GO:0005634:nucleus,GO:0005634:nucleus,GO:0000166:nucleotide binding,GO:0003677:DNA binding,GO:…
Xpo5	3	0	2	0	0	3	0	0	0	0	0	0	0	RecName: Full=Exportin-5; Short=Exp5; AltName: Full=Ran-binding protein 21;; GO:0006611:protein export from nucleus,GO:0006810:transport,GO:0015031:protein transport,GO:0031047:gene silencing by RNA,GO:0005575:cellular_component,GO:0005634:nucleus,GO:0005737:cytoplasm,GO:0000049:tRNA binding,GO:0000049:tRNA binding,GO:0003723:RNA binding,GO:0005488:binding,GO:0008565:protein transporter activity,
Wdr33	3	0	2	0	0	3	0	0	0	0	0	0	0	WD repeat domain 33 isoform 1; GO:0008150:biological_process,GO:0005634:nucleus,GO:0003674:molecular_function,
Urb1	3	0	2	3	0	0	0	0	0	0	0	0	0	RecName: Full=Nucleolar pre-ribosomal-associated protein 1; AltName: Full=URB1 ribosome biogenesis 1 homolog;; GO:0008150:biological_process,GO:0005575:cellular_component,GO:0005634:nucleus,GO:0003674:molecular_function,
Smarcal1	3	0	2	0	0	0	0	0	0	3	0	0	0	SWI/SNF-related matrix-associated; GO:0006200:ATP catabolic process,GO:0016568:chromatin modification,GO:0005575:cellular_component,GO:0005634:nucleus,GO:0000166:nucleotide binding,GO:0003676:nucleic acid binding,GO:0003677:DNA binding,GO:0004386:helicase activity,GO:0005524:ATP binding,GO:0008094:DNA-dependent ATPase activity,GO:0016787:hydrolase activity,GO:0016818:hydrolase activity, acting on…
Psmd11	3	0	2	3	0	0	0	0	0	0	0	0	0	Mus musculus 10 day old male pancreas cDNA, RIKEN full-length enriched library, clone:1810019E17 product:proteasome (prosome, macropain) 26S subunit, non-ATPase, 11, full insert sequence.; GO:0008150:biological_process,GO:0000502:proteasome complex,GO:0005575:cellular_component,GO:0003674:molecular_function,
Pml	3	0	2	0	0	3	0	0	0	0	0	0	0	probable transcription factor PML isoform 2; GO:0001666:response to hypoxia,GO:0006350:transcription,GO:0006917:induction of apoptosis,GO:0006919:activation of caspase activity,GO:0006977:DNA damage response, signal transduction by p53 class mediator resulting in cell cycle arrest,GO:0007050:cell cycle arrest,GO:0007179:transforming growth factor beta receptor signaling pathway,GO:0007182:common-…
Nrf1	3	0	2	0	0	0	0	3	0	0	0	0	0	nuclear respiratory factor 1; GO:0006350:transcription,GO:0007005:mitochondrion organization,GO:0045449:regulation of transcription,GO:0045449:regulation of transcription,GO:0051602:response to electrical stimulus,GO:0005634:nucleus,GO:0005634:nucleus,GO:0005737:cytoplasm,GO:0005667:transcription factor complex,GO:0003677:DNA binding,GO:0003700:sequence-specific DNA binding transcription factor a…
Nop56	3	0	2	0	0	0	0	0	0	3	0	0	0	nucleolar protein 56; GO:0042254:ribosome biogenesis,GO:0008150:biological_process,GO:0005575:cellular_component,GO:0005634:nucleus,GO:0003674:molecular_function,
Man2c1	3	0	2	0	0	3	0	0	0	0	0	0	0	SubName: Full=Putative uncharacterized protein Man2c1;; GO:0008152:metabolic process,GO:0005975:carbohydrate metabolic process,GO:0006013:mannose metabolic process,GO:0003824:catalytic activity,GO:0004553:hydrolase activity, hydrolyzing O-glycosyl compounds,GO:0004559:alpha-mannosidase activity,GO:0004559:alpha-mannosidase activity,GO:0046872:metal ion binding,GO:0008270:zinc ion binding,GO:00159…
Maea	3	0	2	3	0	0	0	0	0	0	0	0	0	macrophage erythroblast attacher; GO:0007010:cytoskeleton organization,GO:0007049:cell cycle,GO:0043249:erythrocyte maturation,GO:0048821:erythrocyte development,GO:0048822:enucleate erythrocyte development,GO:0051301:cell division,GO:0005886:plasma membrane,GO:0016020:membrane,GO:0005634:nucleus,GO:0005737:cytoplasm,GO:0005856:cytoskeleton,GO:0015629:actin cytoskeleton,GO:0003779:actin binding,G…
Lsm12	3	0	2	0	0	0	0	0	0	0	0	3	0	protein LSM12 homolog; GO:0008150:biological_process,GO:0005575:cellular_component,GO:0003674:molecular_function,
Dna2	3	0	2	0	0	3	0	0	0	0	0	0	0	DNA2-like helicase; GO:0006260:DNA replication,GO:0008150:biological_process,GO:0005575:cellular_component,GO:0000166:nucleotide binding,GO:0003674:molecular_function,GO:0003677:DNA binding,GO:0004003:ATP-dependent DNA helicase activity,GO:0004386:helicase activity,GO:0005524:ATP binding,GO:0016787:hydrolase activity,
Dmap1	3	0	2	0	0	0	0	3	0	0	0	0	0	DNA methyltransferase 1-associated protein 1; GO:0006350:transcription,GO:0016481:negative regulation of transcription,GO:0016568:chromatin modification,GO:0040008:regulation of growth,GO:0045449:regulation of transcription,GO:0045892:negative regulation of transcription, DNA-dependent,GO:0005634:nucleus,GO:0005657:replication fork,GO:0005515:protein binding,GO:0003677:DNA binding,GO:0003714:tran…
Btaf1	3	0	2	3	0	0	0	0	0	0	0	0	0	TATA-binding protein-associated factor 172; GO:0008150:biological_process,GO:0005575:cellular_component,GO:0003674:molecular_function,
Brd8	3	0	2	0	0	3	0	0	0	0	0	0	0	Mus musculus 10 days embryo whole body cDNA, RIKEN full-length enriched library, clone:2610007E11 product:unclassifiable, full insert sequence.; GO:0006350:transcription,GO:0008150:biological_process,GO:0016568:chromatin modification,GO:0040008:regulation of growth,GO:0045449:regulation of transcription,GO:0005575:cellular_component,GO:0005634:nucleus,GO:0003674:molecular_function,
Brd7	3	0	2	0	0	0	0	0	0	3	0	0	0	Mus musculus bromodomain-containing protein BP75 mRNA, complete cds.; GO:0016055:Wnt receptor signaling pathway,GO:0006357:regulation of transcription from RNA polymerase II promoter,GO:0005634:nucleus,GO:0005634:nucleus,GO:0005634:nucleus,GO:0005634:nucleus,GO:0005515:protein binding,GO:0042393:histone binding,GO:0008134:transcription factor binding,
Brd2	3	0	2	3	0	0	0	0	0	0	0	0	0	bromodomain-containing protein 2 isoform a; GO:0005634:nucleus,GO:0005634:nucleus,GO:0005737:cytoplasm,
Zfp451	3	0	2	0	0	2	0	1	0	0	0	0	0	SubName: Full=Zfp451 protein; SubName: Full=Zinc finger protein 451, isoform CRA_a;; GO:0006350:transcription,GO:0008150:biological_process,GO:0045449:regulation of transcription,GO:0005622:intracellular,GO:0005575:cellular_component,GO:0005634:nucleus,GO:0003674:molecular_function,GO:0003677:DNA binding,GO:0046872:metal ion binding,GO:0008270:zinc ion binding,
Sap130	3	0	2	0	0	1	0	2	0	0	0	0	0	histone deacetylase complex subunit SAP130; GO:0006350:transcription,GO:0008150:biological_process,GO:0045449:regulation of transcription,GO:0005575:cellular_component,GO:0005634:nucleus,GO:0003674:molecular_function,
Kdm3b	3	0	2	0	0	1	0	2	0	0	0	0	0	SubName: Full=Putative uncharacterized protein;; GO:0055114:oxidation reduction,GO:0006350:transcription,GO:0008150:biological_process,GO:0016568:chromatin modification,GO:0045449:regulation of transcription,GO:0005575:cellular_component,GO:0005634:nucleus,GO:0003674:molecular_function,GO:0046872:metal ion binding,GO:0016491:oxidoreductase activity,GO:0016702:oxidoreductase activity, acting on si…
Dhx38	3	0	2	0	0	2	0	1	0	0	0	0	0	pre-mRNA-splicing factor ATP-dependent RNA; GO:0000166:nucleotide binding,GO:0004386:helicase activity,GO:0005524:ATP binding,GO:0016787:hydrolase activity,
Cmas	10	2	1.87447	5	0	0	0	4	2	1	0	0	0	N-acylneuraminate cytidylyltransferase; GO:0006055:CMP-N-acetylneuraminate biosynthetic process,GO:0009103:lipopolysaccharide biosynthetic process,GO:0005634:nucleus,GO:0005634:nucleus,GO:0008781:N-acylneuraminate cytidylyltransferase activity,GO:0008781:N-acylneuraminate cytidylyltransferase activity,GO:0016740:transferase activity,GO:0016779:nucleotidyltransferase activity,
Lrrfip1	9	2	1.73697	4	0	0	0	5	2	0	0	0	0	RecName: Full=Leucine-rich repeat flightless-interacting protein 1; Short=LRR FLII-interacting protein 1; AltName: Full=FLI-LRR-associated protein 1; Short=Flap-1; AltName: Full=H186 FLAP;; GO:0006350:transcription,GO:0045449:regulation of transcription,GO:0005634:nucleus,GO:0005737:cytoplasm,GO:0005515:protein binding,GO:0003677:DNA binding,
Xpo1	5	1	1.58496	0	0	5	1	0	0	0	0	0	0	exportin-1; GO:0009615:response to virus,GO:0006611:protein export from nucleus,GO:0006611:protein export from nucleus,GO:0006611:protein export from nucleus,GO:0006810:transport,GO:0006886:intracellular protein transport,GO:0010824:regulation of centrosome duplication,GO:0015031:protein transport,GO:0034504:protein localization in nucleus,GO:0042176:regulation of protein catabolic process,GO:004…
G3bp2	5	1	1.58496	0	0	0	0	3	1	2	0	0	0	ras GTPase-activating protein-binding protein 2; GO:0006810:transport,GO:0007264:small GTPase mediated signal transduction,GO:0051028:mRNA transport,GO:0005622:intracellular,GO:0005575:cellular_component,GO:0000166:nucleotide binding,GO:0003676:nucleic acid binding,GO:0003723:RNA binding,
Dnmt1	5	1	1.58496	5	1	0	0	0	0	0	0	0	0	DNA (cytosine-5)-methyltransferase 1 isoform 4; GO:0006306:DNA methylation,GO:0006306:DNA methylation,GO:0006350:transcription,GO:0010216:maintenance of DNA methylation,GO:0010216:maintenance of DNA methylation,GO:0010424:DNA methylation on cytosine within a CG sequence,GO:0010468:regulation of gene expression,GO:0016458:gene silencing,GO:0016568:chromatin modification,GO:0042127:regulation of ce…
Dido1	5	1	1.58496	5	1	0	0	0	0	0	0	0	0	death-inducer obliterator 1 isoform 1; GO:0006915:apoptosis,GO:0006915:apoptosis,GO:0006350:transcription,GO:0005634:nucleus,GO:0005634:nucleus,GO:0005737:cytoplasm,GO:0005737:cytoplasm,GO:0005515:protein binding,GO:0046872:metal ion binding,GO:0008270:zinc ion binding,
Zfp828	2	0	1.58496	0	0	0	0	2	0	0	0	0	0	zinc finger protein 828; GO:0008150:biological_process,GO:0005622:intracellular,GO:0005575:cellular_component,GO:0003674:molecular_function,GO:0046872:metal ion binding,GO:0008270:zinc ion binding,
Zcchc11	2	0	1.58496	2	0	0	0	0	0	0	0	0	0	RecName: Full=Terminal uridylyltransferase 4; Short=TUTase 4; EC=2.7.7.52; AltName: Full=Zinc finger CCHC domain-containing protein 11;; GO:0001816:cytokine production,GO:0031047:gene silencing by RNA,GO:0031664:regulation of lipopolysaccharide-mediated signaling pathway,GO:0032088:negative regulation of NF-kappaB transcription factor activity,GO:0005634:nucleus,GO:0005634:nucleus,GO:0005737:cyto…
Ubp1	2	0	1.58496	0	0	0	0	2	0	0	0	0	0	RecName: Full=Upstream-binding protein 1; AltName: Full=Nuclear factor 2d9; Short=NF2d9;; GO:0001525:angiogenesis,GO:0006350:transcription,GO:0045449:regulation of transcription,GO:0005634:nucleus,GO:0003677:DNA binding,
Ubfd1	2	0	1.58496	0	0	0	0	0	0	2	0	0	0	ubiquitin domain-containing protein UBFD1; GO:0008150:biological_process,GO:0005575:cellular_component,GO:0003674:molecular_function,
Tpi1	2	0	1.58496	0	0	0	0	0	0	0	0	2	0	triosephosphate isomerase; GO:0008152:metabolic process,GO:0008152:metabolic process,GO:0005975:carbohydrate metabolic process,GO:0006006:glucose metabolic process,GO:0006094:gluconeogenesis,GO:0006096:glycolysis,GO:0006098:pentose-phosphate shunt,GO:0006633:fatty acid biosynthetic process,GO:0007275:multicellular organismal development,GO:0009790:embryo development,GO:0008610:lipid biosynthetic …
Tbl1xr1	2	0	1.58496	0	0	0	0	2	0	0	0	0	0	F-box-like/WD repeat-containing protein TBL1XR1; GO:0006350:transcription,GO:0016568:chromatin modification,GO:0043161:proteasomal ubiquitin-dependent protein catabolic process,GO:0045449:regulation of transcription,GO:0045892:negative regulation of transcription, DNA-dependent,GO:0045944:positive regulation of transcription from RNA polymerase II promoter,GO:0005634:nucleus,GO:0005634:nucleus,GO…
Taf4b	2	0	1.58496	0	0	2	0	0	0	0	0	0	0	TAF4B RNA polymerase II, TATA box binding; GO:0006366:transcription from RNA polymerase II promoter,GO:0045449:regulation of transcription,GO:0005667:transcription factor complex,GO:0016251:general RNA polymerase II transcription factor activity,
Stag2	2	0	1.58496	0	0	2	0	0	0	0	0	0	0	SubName: Full=Putative uncharacterized protein; SubName: Full=Stromal antigen 2; Flags: Fragment;; GO:0007059:chromosome segregation,GO:0007049:cell cycle,GO:0007067:mitosis,GO:0007126:meiosis,GO:0051301:cell division,GO:0005634:nucleus,GO:0005488:binding,
Snrnp70	2	0	1.58496	0	0	0	0	0	0	2	0	0	0	U1 small nuclear ribonucleoprotein 70 kDa; GO:0030529:ribonucleoprotein complex,GO:0005634:nucleus,GO:0005634:nucleus,GO:0000166:nucleotide binding,GO:0003676:nucleic acid binding,GO:0003723:RNA binding,
Sap30bp	2	0	1.58496	0	0	0	0	0	0	2	0	0	0	SAP30-binding protein; GO:0006915:apoptosis,GO:0006350:transcription,GO:0045449:regulation of transcription,GO:0005634:nucleus,
Rpp30	2	0	1.58496	0	0	0	0	0	0	2	0	0	0	ribonuclease P protein subunit p30; GO:0008033:tRNA processing,GO:0008150:biological_process,GO:0005575:cellular_component,GO:0005634:nucleus,GO:0003674:molecular_function,GO:0003824:catalytic activity,GO:0004526:ribonuclease P activity,GO:0004540:ribonuclease activity,GO:0016787:hydrolase activity,
Rpl13	2	0	1.58496	0	0	0	0	0	0	0	0	2	0	60S ribosomal protein L13; GO:0008150:biological_process,GO:0005575:cellular_component,GO:0003674:molecular_function,
Psmc1	2	0	1.58496	0	0	0	0	2	0	0	0	0	0	26S protease regulatory subunit 4; GO:0030163:protein catabolic process,GO:0000502:proteasome complex,GO:0005634:nucleus,GO:0005737:cytoplasm,GO:0000166:nucleotide binding,GO:0017111:nucleoside-triphosphatase activity,GO:0005524:ATP binding,GO:0016787:hydrolase activity,
Prim2	2	0	1.58496	0	0	0	0	2	0	0	0	0	0	DNA primase large subunit; GO:0006260:DNA replication,GO:0006269:DNA replication, synthesis of RNA primer,GO:0006350:transcription,GO:0005658:alpha DNA polymerase:primase complex,GO:0003677:DNA binding,GO:0003896:DNA primase activity,GO:0003899:DNA-directed RNA polymerase activity,GO:0046872:metal ion binding,GO:0016740:transferase activity,GO:0016779:nucleotidyltransferase activity,GO:0051536:ir…
Pop1	2	0	1.58496	0	0	2	0	0	0	0	0	0	0	processing of precursor 1 isoform 2; GO:0008150:biological_process,GO:0005575:cellular_component,GO:0003674:molecular_function,
Pias2	2	0	1.58496	0	0	0	0	2	0	0	0	0	0	E3 SUMO-protein ligase PIAS2 isoform 5; GO:0006350:transcription,GO:0006351:transcription, DNA-dependent,GO:0010552:positive regulation of gene-specific transcription from RNA polymerase II promoter,GO:0016925:protein sumoylation,GO:0030521:androgen receptor signaling pathway,GO:0045449:regulation of transcription,GO:0045449:regulation of transcription,GO:0045667:regulation of osteoblast differen…
Pelo	2	0	1.58496	0	0	0	0	2	0	0	0	0	0	protein pelota homolog; GO:0051276:chromosome organization,GO:0006412:translation,GO:0007049:cell cycle,GO:0008283:cell proliferation,GO:0051301:cell division,GO:0005575:cellular_component,GO:0005634:nucleus,GO:0005737:cytoplasm,GO:0003674:molecular_function,GO:0004518:nuclease activity,GO:0004519:endonuclease activity,GO:0046872:metal ion binding,GO:0016787:hydrolase activity,
Parg	2	0	1.58496	0	0	2	0	0	0	0	0	0	0	poly(ADP-ribose) glycohydrolase; GO:0008152:metabolic process,GO:0005975:carbohydrate metabolic process,GO:0006974:response to DNA damage stimulus,GO:0016045:detection of bacterium,GO:0045739:positive regulation of DNA repair,GO:0000785:chromatin,GO:0005829:cytosol,GO:0005625:soluble fraction,GO:0005634:nucleus,GO:0005634:nucleus,GO:0005634:nucleus,GO:0005792:microsome,GO:0003682:chromatin bindin…
Nup93	2	0	1.58496	0	0	2	0	0	0	0	0	0	0	Mus musculus ES cells cDNA, RIKEN full-length enriched library, clone:2410008G02 product:similar to DEAD EYE [Brachydanio rerio], full insert sequence.; GO:0006810:transport,GO:0008150:biological_process,GO:0015031:protein transport,GO:0051028:mRNA transport,GO:0055085:transmembrane transport,GO:0005575:cellular_component,GO:0005634:nucleus,GO:0005643:nuclear pore,GO:0003674:molecular_function,
Nup85	2	0	1.58496	0	0	0	0	2	0	0	0	0	0	nuclear pore complex protein Nup85; GO:0006810:transport,GO:0006935:chemotaxis,GO:0015031:protein transport,GO:0019221:cytokine-mediated signaling pathway,GO:0030032:lamellipodium assembly,GO:0048246:macrophage chemotaxis,GO:0051028:mRNA transport,GO:0055085:transmembrane transport,GO:0005886:plasma membrane,GO:0000776:kinetochore,GO:0016020:membrane,GO:0005634:nucleus,GO:0005643:nuclear pore,GO:…
Nup155	2	0	1.58496	0	0	2	0	0	0	0	0	0	0	SubName: Full=Putative uncharacterized protein; Flags: Fragment;; GO:0006810:transport,GO:0006913:nucleocytoplasmic transport,GO:0015031:protein transport,GO:0051028:mRNA transport,GO:0055085:transmembrane transport,GO:0016020:membrane,GO:0005634:nucleus,GO:0005643:nuclear pore,GO:0005515:protein binding,GO:0005515:protein binding,GO:0017056:structural constituent of nuclear pore,
Nuf2	2	0	1.58496	0	0	0	0	2	0	0	0	0	0	kinetochore protein Nuf2; GO:0007049:cell cycle,GO:0007067:mitosis,GO:0008608:attachment of spindle microtubules to kinetochore,GO:0051301:cell division,GO:0000775:chromosome, centromeric region,GO:0000776:kinetochore,GO:0000776:kinetochore,GO:0005634:nucleus,GO:0005694:chromosome,GO:0003674:molecular_function,
Nsl1	2	0	1.58496	0	0	0	0	0	0	2	0	0	0	kinetochore-associated protein NSL1 homolog; GO:0007059:chromosome segregation,GO:0007049:cell cycle,GO:0007067:mitosis,GO:0008150:biological_process,GO:0051301:cell division,GO:0000776:kinetochore,GO:0005575:cellular_component,GO:0005634:nucleus,GO:0005694:chromosome,GO:0003674:molecular_function,
Nfrkb	2	0	1.58496	0	0	2	0	0	0	0	0	0	0	SubName: Full=Putative uncharacterized protein Nfrkb;; GO:0008150:biological_process,GO:0005575:cellular_component,GO:0005634:nucleus,GO:0003674:molecular_function,GO:0003677:DNA binding,
Ncapd3	2	0	1.58496	2	0	0	0	0	0	0	0	0	0	condensin-2 complex subunit D3; GO:0007049:cell cycle,GO:0007067:mitosis,GO:0008150:biological_process,GO:0030261:chromosome condensation,GO:0051301:cell division,GO:0005575:cellular_component,GO:0005634:nucleus,GO:0003674:molecular_function,GO:0005488:binding,
Nbn	2	0	1.58496	0	0	2	0	0	0	0	0	0	0	nibrin; GO:0000077:DNA damage checkpoint,GO:0001701:in utero embryonic development,GO:0001832:blastocyst growth,GO:0006281:DNA repair,GO:0006974:response to DNA damage stimulus,GO:0007049:cell cycle,GO:0007126:meiosis,GO:0008283:cell proliferation,GO:0008284:positive regulation of cell proliferation,GO:0045190:isotype switching,GO:0045665:negative regulation of neuron differentiation,GO:0048145:r…
Mtbp	2	0	1.58496	0	0	2	0	0	0	0	0	0	0	mdm2-binding protein isoform 1; GO:0007049:cell cycle,GO:0007050:cell cycle arrest,GO:0007089:traversing start control point of mitotic cell cycle,GO:0008285:negative regulation of cell proliferation,GO:0005575:cellular_component,GO:0005515:protein binding,
Morc2a	2	0	1.58496	0	0	2	0	0	0	0	0	0	0	MORC family CW-type zinc finger protein 2A; GO:0046872:metal ion binding,GO:0005524:ATP binding,GO:0008270:zinc ion binding,
LOC100047162	2	0	1.58496	0	0	2	0	0	0	0	0	0	0	NA
LOC100047053	2	0	1.58496	0	0	2	0	0	0	0	0	0	0	NA
L3mbtl2	2	0	1.58496	0	0	0	0	2	0	0	0	0	0	lethal(3)malignant brain tumor-like protein 2; GO:0006350:transcription,GO:0008150:biological_process,GO:0016568:chromatin modification,GO:0045449:regulation of transcription,GO:0005634:nucleus,GO:0005634:nucleus,GO:0003674:molecular_function,GO:0046872:metal ion binding,GO:0008270:zinc ion binding,
Kntc1	2	0	1.58496	2	0	0	0	0	0	0	0	0	0	kinetochore-associated protein 1; GO:0007049:cell cycle,GO:0007067:mitosis,GO:0008150:biological_process,GO:0051301:cell division,GO:0000776:kinetochore,GO:0005575:cellular_component,GO:0005634:nucleus,GO:0005737:cytoplasm,GO:0005694:chromosome,GO:0005856:cytoskeleton,GO:0003674:molecular_function,
Kif22	2	0	1.58496	0	0	0	0	2	0	0	0	0	0	kinesin-like protein KIF22; GO:0006281:DNA repair,GO:0007018:microtubule-based movement,GO:0000785:chromatin,GO:0005634:nucleus,GO:0005819:spindle,GO:0005874:microtubule,GO:0000166:nucleotide binding,GO:0003677:DNA binding,GO:0003774:motor activity,GO:0003777:microtubule motor activity,GO:0005524:ATP binding,
Kdm6a	2	0	1.58496	2	0	0	0	0	0	0	0	0	0	SubName: Full=Putative uncharacterized protein; Flags: Fragment;; GO:0055114:oxidation reduction,GO:0016568:chromatin modification,GO:0005634:nucleus,GO:0005634:nucleus,GO:0035097:histone methyltransferase complex,GO:0005488:binding,GO:0046872:metal ion binding,GO:0016491:oxidoreductase activity,GO:0016702:oxidoreductase activity, acting on single donors with incorporation of molecular oxygen, in…
Igkv12-46	2	0	1.58496	0	0	2	0	0	0	0	0	0	0	immunoglobulin kappa variable 12-46;
Hdlbp	2	0	1.58496	2	0	0	0	0	0	0	0	0	0	vigilin; GO:0006629:lipid metabolic process,GO:0006810:transport,GO:0006869:lipid transport,GO:0008150:biological_process,GO:0008202:steroid metabolic process,GO:0008203:cholesterol metabolic process,GO:0005575:cellular_component,GO:0005634:nucleus,GO:0005737:cytoplasm,GO:0034364:high-density lipoprotein particle,GO:0003674:molecular_function,GO:0003723:RNA binding,
Gtf3c2	2	0	1.58496	0	0	2	0	0	0	0	0	0	0	general transcription factor 3C polypeptide 2; GO:0008150:biological_process,GO:0005575:cellular_component,GO:0003674:molecular_function,
Gspt1	2	0	1.58496	0	0	2	0	0	0	0	0	0	0	SubName: Full=Putative uncharacterized protein;; GO:0016567:protein ubiquitination,GO:0006412:translation,GO:0006479:protein amino acid methylation,GO:0006919:activation of caspase activity,GO:0042981:regulation of apoptosis,GO:0000166:nucleotide binding,GO:0003924:GTPase activity,GO:0005525:GTP binding,
Gigyf2	2	0	1.58496	0	0	2	0	0	0	0	0	0	0	Mus musculus 10 days embryo whole body cDNA, RIKEN full-length enriched library, clone:2610016F01 product:RIKEN cDNA 2610016F01 gene, full insert sequence.;
G3bp1	2	0	1.58496	0	0	0	0	2	0	0	0	0	0	SubName: Full=Putative uncharacterized protein;; GO:0006810:transport,GO:0008150:biological_process,GO:0005886:plasma membrane,GO:0005622:intracellular,GO:0016020:membrane,GO:0005575:cellular_component,GO:0005634:nucleus,GO:0005737:cytoplasm,GO:0000166:nucleotide binding,GO:0003674:molecular_function,GO:0003676:nucleic acid binding,GO:0003677:DNA binding,GO:0003723:RNA binding,GO:0004386:helicase…
Fto	2	0	1.58496	0	0	0	0	2	0	0	0	0	0	alpha-ketoglutarate-dependent dioxygenase FTO; GO:0001659:temperature homeostasis,GO:0055114:oxidation reduction,GO:0006281:DNA repair,GO:0006307:DNA dealkylation involved in DNA repair,GO:0006974:response to DNA damage stimulus,GO:0010883:regulation of lipid storage,GO:0035552:oxidative single-stranded DNA demethylation,GO:0035553:oxidative single-stranded RNA demethylation,GO:0040014:regulation…
Eif3e	2	0	1.58496	2	0	0	0	0	0	0	0	0	0	eukaryotic translation initiation factor 3; GO:0006412:translation,GO:0006413:translational initiation,GO:0005634:nucleus,GO:0005737:cytoplasm,GO:0005852:eukaryotic translation initiation factor 3 complex,GO:0003743:translation initiation factor activity,GO:0003743:translation initiation factor activity,
Ddx18	2	0	1.58496	0	0	0	0	0	0	2	0	0	0	ATP-dependent RNA helicase DDX18; GO:0008150:biological_process,GO:0005575:cellular_component,GO:0000166:nucleotide binding,GO:0003674:molecular_function,GO:0003676:nucleic acid binding,GO:0003723:RNA binding,GO:0004386:helicase activity,GO:0005524:ATP binding,GO:0008026:ATP-dependent helicase activity,GO:0016787:hydrolase activity,
D10Wsu52e	2	0	1.58496	0	0	0	0	2	0	0	0	0	0	hypothetical protein LOC28088; GO:0008150:biological_process,GO:0005575:cellular_component,GO:0003674:molecular_function,
Cul5	2	0	1.58496	0	0	2	0	0	0	0	0	0	0	Mus musculus adult male testis cDNA, RIKEN full-length enriched library, clone:4921514I20 product:VASOPRESSIN-ACTIVATED CALCIUM-MOBILIZING RECEPTOR (VACM-1) (CULLIN HOMOLOG 5) (CUL-5) homolog [Rattus norvegicus], full insert sequence.; GO:0006511:ubiquitin-dependent protein catabolic process,GO:0051480:cytosolic calcium ion homeostasis,GO:0005624:membrane fraction,GO:0005634:nucleus,GO:0005737:cy…
Ctps	2	0	1.58496	0	0	0	0	2	0	0	0	0	0	CTP synthase 1; GO:0006221:pyrimidine nucleotide biosynthetic process,GO:0006541:glutamine metabolic process,GO:0008150:biological_process,GO:0005575:cellular_component,GO:0000166:nucleotide binding,GO:0003674:molecular_function,GO:0003824:catalytic activity,GO:0003883:CTP synthase activity,GO:0005524:ATP binding,GO:0016874:ligase activity,
Chd8	2	0	1.58496	0	0	0	0	2	0	0	0	0	0	RecName: Full=Chromodomain-helicase-DNA-binding protein 8; Short=CHD-8; EC=3.6.4.12; AltName: Full=ATP-dependent helicase CHD8; AltName: Full=Axis duplication inhibitor; Short=Duplin;; GO:0001701:in utero embryonic development,GO:0006333:chromatin assembly or disassembly,GO:0016055:Wnt receptor signaling pathway,GO:0006350:transcription,GO:0016481:negative regulation of transcription,GO:0016568:c…
Ccdc21	2	0	1.58496	2	0	0	0	0	0	0	0	0	0	SubName: Full=Putative uncharacterized protein;; GO:0008150:biological_process,GO:0005575:cellular_component,GO:0003674:molecular_function,
Blm	2	0	1.58496	0	0	0	0	0	0	2	0	0	0	Bloom syndrome protein homolog isoform 2; GO:0045950:negative regulation of mitotic recombination,GO:0006260:DNA replication,GO:0051276:chromosome organization,GO:0000723:telomere maintenance,GO:0006200:ATP catabolic process,GO:0006281:DNA repair,GO:0006281:DNA repair,GO:0006310:DNA recombination,GO:0044237:cellular metabolic process,GO:0046632:alpha-beta T cell differentiation,GO:0046641:positiv…
Atrx	2	0	1.58496	0	0	0	0	2	0	0	0	0	0	transcriptional regulator ATRX; GO:0006281:DNA repair,GO:0006974:response to DNA damage stimulus,GO:0030900:forebrain development,GO:0000228:nuclear chromosome,GO:0000792:heterochromatin,GO:0005634:nucleus,GO:0005634:nucleus,GO:0000166:nucleotide binding,GO:0005515:protein binding,GO:0005515:protein binding,GO:0003676:nucleic acid binding,GO:0003677:DNA binding,GO:0003682:chromatin binding,GO:000…
Atf7ip	2	0	1.58496	2	0	0	0	0	0	0	0	0	0	activating transcription factor 7-interacting; GO:0000122:negative regulation of transcription from RNA polymerase II promoter,GO:0006200:ATP catabolic process,GO:0006350:transcription,GO:0045449:regulation of transcription,GO:0005634:nucleus,GO:0005667:transcription factor complex,GO:0003714:transcription corepressor activity,GO:0016887:ATPase activity,
4932441K18Rik	2	0	1.58496	0	0	0	0	2	0	0	0	0	0	taxilin gamma; No term
Igkv6-25	9	3	1.32193	2	1	4	0	0	0	2	0	1	2	immunoglobulin kappa chain variable 6-25;
Samhd1	4	1	1.32193	0	0	2	1	2	0	0	0	0	0	SAM domain and HD domain-containing protein 1; GO:0045087:innate immune response,GO:0005634:nucleus,GO:0003824:catalytic activity,GO:0016787:hydrolase activity,
Ints4	4	1	1.32193	0	0	4	1	0	0	0	0	0	0	RecName: Full=Integrator complex subunit 4; Short=Int4;; GO:0008150:biological_process,GO:0005575:cellular_component,GO:0005634:nucleus,GO:0003674:molecular_function,GO:0005488:binding,
Pbrm1	4	1	1.32193	1	0	0	0	3	1	0	0	0	0	SubName: Full=Putative uncharacterized protein;; GO:0001890:placenta development,GO:0006350:transcription,GO:0007507:heart development,GO:0016568:chromatin modification,GO:0045449:regulation of transcription,GO:0000776:kinetochore,GO:0005634:nucleus,GO:0005634:nucleus,GO:0005515:protein binding,GO:0003677:DNA binding,GO:0003682:chromatin binding,
IPI:IPI00378855.6	4	1	1.32193	1	1	3	0	0	0	0	0	0	0	NA
Pelp1	14	5	1.32193	4	1	2	1	7	3	1	0	0	0	SubName: Full=Proline, glutamic acid and leucine rich protein 1, isoform CRA_b; SubName: Full=Putative uncharacterized protein;; GO:0006350:transcription,GO:0008150:biological_process,GO:0005575:cellular_component,GO:0005634:nucleus,GO:0005737:cytoplasm,GO:0003674:molecular_function,GO:0005488:binding,
3300001P08Rik	4	1	1.32193	1	0	0	0	2	0	1	1	0	0	LUC7-like 3 (S. cerevisiae); No term
Rcor2	11	4	1.26303	0	0	0	0	11	4	0	0	0	0	REST corepressor 2; GO:0006350:transcription,GO:0016481:negative regulation of transcription,GO:0045449:regulation of transcription,GO:0005634:nucleus,GO:0005634:nucleus,GO:0005667:transcription factor complex,GO:0005515:protein binding,GO:0003677:DNA binding,GO:0003700:sequence-specific DNA binding transcription factor activity,GO:0003714:transcription corepressor activity,
Smarca5	25	10	1.24101	3	3	13	7	8	0	1	0	0	0	SWI/SNF-related matrix-associated; GO:0000183:chromatin silencing at rDNA,GO:0006333:chromatin assembly or disassembly,GO:0006302:double-strand break repair,GO:0006338:chromatin remodeling,GO:0006338:chromatin remodeling,GO:0006355:regulation of transcription, DNA-dependent,GO:0009790:embryo development,GO:0016568:chromatin modification,GO:0043044:ATP-dependent chromatin remodeling,GO:0045449:reg…
Smchd1	29	12	1.20645	29	12	0	0	0	0	0	0	0	0	structural maintenance of chromosomes flexible; GO:0051276:chromosome organization,GO:0009048:dosage compensation, by inactivation of X chromosome,GO:0060821:inactivation of X chromosome by DNA methylation,GO:0001740:Barr body,GO:0005694:chromosome,GO:0005515:protein binding,GO:0003674:molecular_function,GO:0005524:ATP binding,
Zmym2	8	3	1.16993	4	2	2	1	2	0	0	0	0	0	SubName: Full=Zmym2 protein;; GO:0006350:transcription,GO:0045449:regulation of transcription,GO:0005634:nucleus,GO:0005515:protein binding,GO:0046872:metal ion binding,GO:0008270:zinc ion binding,
Lrrfip2	10	4	1.1375	5	1	0	0	0	0	1	0	4	3	leucine-rich repeat flightless-interacting; GO:0016055:Wnt receptor signaling pathway,
Set	10	4	1.1375	0	0	0	0	1	0	6	3	3	1	RecName: Full=Protein SET; AltName: Full=Phosphatase 2A inhibitor I2PP2A; Short=I-2PP2A; AltName: Full=Template-activating factor I; Short=TAF-I;; GO:0005634:nucleus,
Ints1	14	6	1.09954	10	3	0	0	4	3	0	0	0	0	SubName: Full=Putative uncharacterized protein;; GO:0001832:blastocyst growth,GO:0001833:inner cell mass cell proliferation,GO:0034474:U2 snRNA 3'-end processing,GO:0043066:negative regulation of apoptosis,GO:0043154:negative regulation of caspase activity,GO:0016020:membrane,GO:0016021:integral to membrane,GO:0005634:nucleus,GO:0005634:nucleus,GO:0003674:molecular_function,
Mybbp1a	45	21	1.06413	11	6	8	6	23	9	3	0	0	0	SubName: Full=MYB binding protein (P160) 1a, isoform CRA_b; SubName: Full=Putative uncharacterized protein;; GO:0022904:respiratory electron transport chain,GO:0006350:transcription,GO:0006913:nucleocytoplasmic transport,GO:0016481:negative regulation of transcription,GO:0045449:regulation of transcription,GO:0005634:nucleus,GO:0005634:nucleus,GO:0005737:cytoplasm,GO:0005737:cytoplasm,GO:0005730:…
Ncl	53	25	1.05445	0	0	22	16	20	5	11	4	0	0	nucleolin; GO:0030529:ribonucleoprotein complex,GO:0005634:nucleus,GO:0005634:nucleus,GO:0005737:cytoplasm,GO:0005654:nucleoplasm,GO:0005730:nucleolus,GO:0005730:nucleolus,GO:0000166:nucleotide binding,GO:0005515:protein binding,GO:0003676:nucleic acid binding,GO:0003677:DNA binding,GO:0003723:RNA binding,GO:0003723:RNA binding,
Kif23	5	2	1	0	0	5	2	0	0	0	0	0	0	Mus musculus 8 days embryo whole body cDNA, RIKEN full-length enriched library, clone:5730589H11 product:kinesin-like 5 (mitotic kinesin-like protein 1), full insert sequence.; GO:0005874:microtubule,GO:0000166:nucleotide binding,GO:0003774:motor activity,GO:0005524:ATP binding,
IPI:IPI00169625.5	5	2	1	0	0	4	0	0	0	0	0	1	2	NA
Taf5	3	1	1	0	0	3	1	0	0	0	0	0	0	transcription initiation factor TFIID subunit 5; GO:0006350:transcription,GO:0008150:biological_process,GO:0045449:regulation of transcription,GO:0005634:nucleus,GO:0005634:nucleus,GO:0005669:transcription factor TFIID complex,GO:0003677:DNA binding,GO:0030528:transcription regulator activity,
Rpa1	3	1	1	0	0	0	0	3	1	0	0	0	0	Mus musculus 12 days embryo embryonic body between diaphragm region and neck cDNA, RIKEN full-length enriched library, clone:9430085P11 product:replication protein A1 (70 kDa), full insert sequence.; GO:0006260:DNA replication,GO:0051276:chromosome organization,GO:0000724:double-strand break repair via homologous recombination,GO:0001701:in utero embryonic development,GO:0007126:meiosis,GO:000828…
Rnf20	3	1	1	0	0	3	1	0	0	0	0	0	0	SubName: Full=Ring finger protein 20; Flags: Fragment;; GO:0008150:biological_process,GO:0016568:chromatin modification,GO:0005575:cellular_component,GO:0005634:nucleus,GO:0005694:chromosome,GO:0005515:protein binding,GO:0003674:molecular_function,GO:0046872:metal ion binding,GO:0008270:zinc ion binding,GO:0016874:ligase activity,
Rcor1	3	1	1	0	0	0	0	3	1	0	0	0	0	REST corepressor 1; GO:0006350:transcription,GO:0016568:chromatin modification,GO:0045449:regulation of transcription,GO:0005634:nucleus,GO:0005515:protein binding,GO:0003677:DNA binding,
Cuta	3	1	1	0	0	0	0	0	0	0	0	3	1	RecName: Full=Protein CutA; AltName: Full=Brain acetylcholinesterase putative membrane anchor; Flags: Precursor;; GO:0008104:protein localization,GO:0010038:response to metal ion,GO:0051260:protein homooligomerization,
Supt16h	11	5	1	0	0	9	5	2	0	0	0	0	0	FACT complex subunit SPT16; GO:0006260:DNA replication,GO:0006281:DNA repair,GO:0006350:transcription,GO:0006974:response to DNA damage stimulus,GO:0009987:cellular process,GO:0045449:regulation of transcription,GO:0005634:nucleus,GO:0005694:chromosome,
Myo6	3	1	1	0	0	0	0	3	1	0	0	0	0	myosin-VI; GO:0006605:protein targeting,GO:0006810:transport,GO:0006897:endocytosis,GO:0006897:endocytosis,GO:0007268:synaptic transmission,GO:0007416:synapse assembly,GO:0007605:sensory perception of sound,GO:0007605:sensory perception of sound,GO:0007605:sensory perception of sound,GO:0007626:locomotory behavior,GO:0042493:response to drug,GO:0014047:glutamate secretion,GO:0015031:protein trans…
Mett10d	3	1	1	0	0	0	0	1	1	2	0	0	0	putative methyltransferase METT10D; GO:0008150:biological_process,GO:0005575:cellular_component,GO:0003674:molecular_function,GO:0008168:methyltransferase activity,GO:0016740:transferase activity,
Lamc1	3	1	1	2	0	1	1	0	0	0	0	0	0	laminin subunit gamma-1 precursor; GO:0007155:cell adhesion,GO:0031175:neuron projection development,GO:0005576:extracellular region,GO:0005578:proteinaceous extracellular matrix,GO:0005578:proteinaceous extracellular matrix,GO:0005604:basement membrane,GO:0005604:basement membrane,GO:0005605:basal lamina,GO:0005606:laminin-1 complex,GO:0031012:extracellular matrix,GO:0043259:laminin-10 complex,G…
Ipo5	3	1	1	0	0	3	1	0	0	0	0	0	0	SubName: Full=Putative uncharacterized protein;; GO:0006810:transport,GO:0006886:intracellular protein transport,GO:0015031:protein transport,GO:0005634:nucleus,GO:0005737:cytoplasm,GO:0005515:protein binding,GO:0005488:binding,GO:0008565:protein transporter activity,
Cpsf3l	3	1	1	0	0	0	0	2	1	1	0	0	0	integrator complex subunit 11; GO:0008150:biological_process,GO:0005575:cellular_component,GO:0005634:nucleus,GO:0005737:cytoplasm,GO:0003674:molecular_function,GO:0016787:hydrolase activity,
Cdc27	5	2	1	0	0	2	2	2	0	1	0	0	0	SubName: Full=Cell division cycle 27 homolog (S. cerevisiae);; GO:0007091:mitotic metaphase/anaphase transition,GO:0051301:cell division,GO:0005634:nucleus,GO:0005813:centrosome,GO:0005876:spindle microtubule,GO:0003674:molecular_function,GO:0005488:binding,
Bod1l	5	2	1	5	2	0	0	0	0	0	0	0	0	biorientation of chromosomes in cell division; GO:0008150:biological_process,GO:0005575:cellular_component,GO:0003674:molecular_function,
Ash2l	5	2	1	0	0	0	0	5	2	0	0	0	0	set1/Ash2 histone methyltransferase complex; GO:0006350:transcription,GO:0006974:response to DNA damage stimulus,GO:0016568:chromatin modification,GO:0045449:regulation of transcription,GO:0005634:nucleus,GO:0005634:nucleus,GO:0035097:histone methyltransferase complex,GO:0071339:MLL1 complex,GO:0005515:protein binding,GO:0046872:metal ion binding,
Smc4	56	28	0.974909	34	24	14	0	8	4	0	0	0	0	SubName: Full=Putative uncharacterized protein; Flags: Fragment;; GO:0051276:chromosome organization,GO:0007049:cell cycle,GO:0007067:mitosis,GO:0008150:biological_process,GO:0030261:chromosome condensation,GO:0051301:cell division,GO:0005575:cellular_component,GO:0005634:nucleus,GO:0005737:cytoplasm,GO:0005694:chromosome,GO:0000166:nucleotide binding,GO:0005515:protein binding,GO:0003674:molecul…
Rad50	45	24	0.879706	29	22	13	0	3	2	0	0	0	0	SubName: Full=Putative uncharacterized protein;; GO:0006281:DNA repair,GO:0006974:response to DNA damage stimulus,GO:0006974:response to DNA damage stimulus,GO:0007049:cell cycle,GO:0007126:meiosis,GO:0051291:protein heterooligomerization,GO:0000794:condensed nuclear chromosome,GO:0000781:chromosome, telomeric region,GO:0000790:nuclear chromatin,GO:0005634:nucleus,GO:0005634:nucleus,GO:0005654:nu…
Gtf3c1	8	4	0.847997	4	1	1	0	3	3	0	0	0	0	RecName: Full=General transcription factor 3C polypeptide 1; AltName: Full=TF3C-alpha; AltName: Full=TFIIIC box B-binding subunit; AltName: Full=Transcription factor IIIC 220 kDa subunit; Short=TFIIIC 220 kDa subunit; Short=TFIIIC220; AltName: Full=Transcription factor IIIC subunit alpha;; GO:0006350:transcription,GO:0000127:transcription factor TFIIIC complex,GO:0030529:ribonucleoprotein complex…
Mdn1	108	61	0.813988	45	24	0	0	63	37	0	0	0	0	SubName: Full=Midasin homolog (Yeast);; GO:0008150:biological_process,GO:0005575:cellular_component,GO:0005634:nucleus,GO:0000166:nucleotide binding,GO:0003674:molecular_function,GO:0005524:ATP binding,
H2afj	6	3	0.807355	3	3	3	0	0	0	0	0	0	0	histone H2A.J; GO:0006334:nucleosome assembly,GO:0008150:biological_process,GO:0000786:nucleosome,GO:0005575:cellular_component,GO:0005634:nucleus,GO:0005694:chromosome,GO:0003674:molecular_function,GO:0003677:DNA binding,
Hist1h2bj	6	3	0.807355	4	3	0	0	2	0	0	0	0	0	histone H2B type 1-F/J/L;
IPI:IPI00352901.3	4	2	0.736966	1	1	2	0	0	0	0	0	1	1	NA
Bzw1	9	5	0.736966	0	0	0	0	2	2	7	3	0	0	basic leucine zipper and W2 domain-containing; GO:0006350:transcription,GO:0008150:biological_process,GO:0045449:regulation of transcription,GO:0005575:cellular_component,GO:0003674:molecular_function,GO:0005488:binding,
Gatad2a	7	4	0.678072	0	0	0	0	4	3	3	1	0	0	RecName: Full=Transcriptional repressor p66 alpha; AltName: Full=GATA zinc finger domain-containing protein 2A;; GO:0001568:blood vessel development,GO:0001701:in utero embryonic development,GO:0001842:neural fold formation,GO:0012501:programmed cell death,GO:0010172:embryonic body morphogenesis,GO:0021506:anterior neuropore closure,GO:0005575:cellular_component,GO:0003674:molecular_function,
Actn4	18	11	0.662965	0	0	6	7	5	3	7	1	0	0	alpha-actinin-4; GO:0051017:actin filament bundle assembly,GO:0006810:transport,GO:0015031:protein transport,GO:0042981:regulation of apoptosis,GO:0048549:positive regulation of pinocytosis,GO:0051271:negative regulation of cellular component movement,GO:0051272:positive regulation of cellular component movement,GO:0051272:positive regulation of cellular component movement,GO:0001725:stress fiber…
IPI:IPI00329998.3	10	6	0.652077	5	6	2	0	2	0	0	0	1	0	NA
Myo1e	19	12	0.621488	0	0	0	0	15	12	4	0	0	0	Mus musculus adult male tongue cDNA, RIKEN full-length enriched library, clone:2310004N22 product:MYOSIN I HEAVY CHAIN homolog [Rattus norvegicus], full insert sequence.; GO:0001570:vasculogenesis,GO:0001701:in utero embryonic development,GO:0001822:kidney development,GO:0006807:nitrogen compound metabolic process,GO:0030097:hemopoiesis,GO:0035166:post-embryonic hemopoiesis,GO:0048008:platelet-de…
Rbbp4	25	16	0.612977	0	0	0	0	11	9	9	3	5	4	histone-binding protein RBBP4; GO:0006260:DNA replication,GO:0006338:chromatin remodeling,GO:0006350:transcription,GO:0007049:cell cycle,GO:0016568:chromatin modification,GO:0045449:regulation of transcription,GO:0005634:nucleus,GO:0016581:NuRD complex,GO:0035098:ESC/E(Z) complex,GO:0005515:protein binding,
Hcfc1	29	19	0.584963	1	0	17	13	9	6	2	0	0	0	host cell factor 1; GO:0007049:cell cycle,GO:0005634:nucleus,GO:0005737:cytoplasm,GO:0005515:protein binding,
Smarcb1	14	9	0.584963	4	2	0	0	4	0	5	5	1	2	SubName: Full=Putative uncharacterized protein; SubName: Full=SWI/SNF related, matrix associated, actin dependent regulator of chromatin, subfamily b, member 1, isoform CRA_b;; GO:0001824:blastocyst development,GO:0001835:blastocyst hatching,GO:0006338:chromatin remodeling,GO:0006350:transcription,GO:0007049:cell cycle,GO:0007399:nervous system development,GO:0008285:negative regulation of cell p…
Wdr68	2	1	0.584963	0	0	0	0	0	0	2	1	0	0	DDB1 and CUL4 associated factor 7; No term
Stag1	2	1	0.584963	0	0	2	1	0	0	0	0	0	0	SubName: Full=Putative uncharacterized protein Stag1;; GO:0007059:chromosome segregation,GO:0007049:cell cycle,GO:0007067:mitosis,GO:0051301:cell division,GO:0005634:nucleus,GO:0005488:binding,
Smc5	2	1	0.584963	0	0	0	0	2	1	0	0	0	0	structural maintenance of chromosomes protein 5; GO:0006281:DNA repair,GO:0006310:DNA recombination,GO:0006974:response to DNA damage stimulus,GO:0008150:biological_process,GO:0005575:cellular_component,GO:0005634:nucleus,GO:0005694:chromosome,GO:0000166:nucleotide binding,GO:0003674:molecular_function,GO:0005524:ATP binding,
Rbm14	2	1	0.584963	0	0	0	0	0	0	2	1	0	0	Mus musculus adult male liver cDNA, RIKEN full-length enriched library, clone:1300007E16 product:RNA binding motif protein 14, full insert sequence.; GO:0006350:transcription,GO:0008150:biological_process,GO:0045449:regulation of transcription,GO:0005575:cellular_component,GO:0005634:nucleus,GO:0000166:nucleotide binding,GO:0003674:molecular_function,GO:0003676:nucleic acid binding,GO:0003723:RNA…
Nmd3	2	1	0.584963	0	0	0	0	2	1	0	0	0	0	60S ribosomal export protein NMD3; GO:0000055:ribosomal large subunit export from nucleus,GO:0006810:transport,GO:0015031:protein transport,GO:0005634:nucleus,GO:0005634:nucleus,GO:0005737:cytoplasm,GO:0005737:cytoplasm,GO:0043023:ribosomal large subunit binding,
Ncapg2	2	1	0.584963	0	0	2	1	0	0	0	0	0	0	condensin-2 complex subunit G2; GO:0001833:inner cell mass cell proliferation,GO:0007049:cell cycle,GO:0007067:mitosis,GO:0030261:chromosome condensation,GO:0051301:cell division,GO:0005634:nucleus,GO:0005515:protein binding,GO:0005488:binding,
Ipo7	2	1	0.584963	0	0	2	1	0	0	0	0	0	0	Mus musculus adult male spinal cord cDNA, RIKEN full-length enriched library, clone:A330055O14 product:RANBP7/IMPORTIN 7 homolog [Mus musculus], full insert sequence.; GO:0006606:protein import into nucleus,GO:0006810:transport,GO:0006886:intracellular protein transport,GO:0015031:protein transport,GO:0005634:nucleus,GO:0005737:cytoplasm,GO:0005515:protein binding,GO:0042393:histone binding,GO:00…
IPI:IPI00831597.1	2	1	0.584963	0	0	2	1	0	0	0	0	0	0	NA
Gnl3	2	1	0.584963	0	0	0	0	0	0	2	1	0	0	guanine nucleotide-binding protein-like 3 long; GO:0008283:cell proliferation,GO:0042127:regulation of cell proliferation,GO:0005634:nucleus,GO:0005634:nucleus,GO:0005654:nucleoplasm,GO:0005730:nucleolus,GO:0005730:nucleolus,GO:0000166:nucleotide binding,GO:0005515:protein binding,GO:0005525:GTP binding,GO:0005525:GTP binding,GO:0005525:GTP binding,
Gm6158	2	1	0.584963	2	1	0	0	0	0	0	0	0	0	; GO:0008150:biological_process,GO:0005575:cellular_component,GO:0003674:molecular_function,
Foxp4	5	3	0.584963	0	0	3	3	2	0	0	0	0	0	forkhead box protein P4 isoform 3; GO:0000122:negative regulation of transcription from RNA polymerase II promoter,GO:0006350:transcription,GO:0006355:regulation of transcription, DNA-dependent,GO:0007507:heart development,GO:0045449:regulation of transcription,GO:0048617:embryonic foregut morphogenesis,GO:0005622:intracellular,GO:0005634:nucleus,GO:0005634:nucleus,GO:0003677:DNA binding,GO:00036…
Cul1	2	1	0.584963	0	0	2	1	0	0	0	0	0	0	cullin-1; GO:0006915:apoptosis,GO:0016567:protein ubiquitination,GO:0006511:ubiquitin-dependent protein catabolic process,GO:0006511:ubiquitin-dependent protein catabolic process,GO:0009887:organ morphogenesis,GO:0008283:cell proliferation,GO:0031146:SCF-dependent proteasomal ubiquitin-dependent protein catabolic process,GO:0044419:interspecies interaction between organisms,GO:0019005:SCF ubiquit…
Bptf	2	1	0.584963	2	1	0	0	0	0	0	0	0	0	Mus musculus 3 days neonate thymus cDNA, RIKEN full-length enriched library, clone:A630020C03 product:fetal Alzheimer antigen, full insert sequence.; GO:0000122:negative regulation of transcription from RNA polymerase II promoter,GO:0001892:embryonic placenta development,GO:0007492:endoderm development,GO:0009952:anterior/posterior pattern formation,GO:0046872:metal ion binding,GO:0008134:transcr…
