# Supplementary material for: Uhrf1 regulates active transcriptional marks at bivalent domains in pluripotent stem cells through Setd1a
Source: Nat Commun. 2018 Jul 3;9:2583. doi: 10.1038/s41467-018-04818-0 (PMC6030064; doi:10.1038/s41467-018-04818-0)
Supplement: Supplementary file 5 — Supplementary Data 2 [file 41467_2018_4818_MOESM5_ESM.xlsx]

## Sheet: Sheet1
Supplementary Data 2. primers used for RT-qPCR and ChIP-qPCR
Gene	Forward	Reverse
Nkx2.5	GACAAAGCCGAGACGGATGG	CTGTCGCTTGCACTTGTAGC
Bmp5	AGCCTACATGATACCAACTTTCTGA	GATCAAACCGAAACTCTTTGTAATG
Tbx5	GGCATGGAAGGAATCAAGGTG	TTTGGGATTAAGGCCAGTCAC
Fgf5	GGATTGTAGGAATACGAGGAGTTTT	AACTTACAGTCATCCGTAAATTTGG
Sox1	CAATCTGCATCCCGGTTC	ACCCAGGTCTTATCCCATCC
Nestin	CAGGTGGTGCTACTGTAGAC	CACTCTTAGCTTTGATAACTTGAC
Gata6	GACGGCACCGGTCATTACC	ACAGTTGGCACAGGACAGTCC
Sox17	CTAAGCAAGATGCTAGGCAAGTCT	GTACTTGTAGTTGGGGTGGTCCT
Pdx	AACTTAACCTAGGCGTCGCA	CATTAGCTTGGCATCAGAAGC
Setd1A	TTCCAGTGGCGGAACTACAAG	AACCGGGAGGGAAAAGTCTCT
Setd1B	TCCTCAAGCTCCGACAAGGAT	CGTCGATGTCTGAATCAATCTGG
Dnajc2	AAGAACATGGAGTGGCCTCTC	GGCTATCTTTTCCCATCGTTCAG
Ccar1	AGATGAGTATGACCCAATGGAGG	CCTTGCAGTACCGGCTGAC
Brd2	AAGCTGGGTTTGCCGGATTAT	CAATATCATCGGTGGGCTTGTTA
L1td1	GAACAGACGAGGACACTGAAAA	CTGGCTTCTCATTCGCATTCT
Wdr5	AGGCGGGAAGTGGATTGTG	TGAGGCAATGATGTTCTCTGTC
Rbbp5	TGGACAGAACTACCCAGAGGA	CCATCGTTACAGCCAACAGC
Trim28	CGGCGCTATGGTGGATTGT	GGTTAGCATCCTGGGAATCAGAA
Ash2L	TTGGTCCTGCTTATGACAACC	CCATCTTGCTGCTTACGCTTG
Cxxc1	TTGGATGTGACAACTGCAACG	ACTCCCGACAGTACCATTCCC
Dpy-30	ACCCTCACTCTGAGTACGGG	CCACCTTCTGTTTCGATGACTT
Hcf1	TGGGACATCCCCATCACTTAC	CCCTCCATAGATCACCAGCTT
Uhrf1	TGGGAAGGAGACCCACACCGT	GATAGGGCTCTCTTCTGTAC
Klf2 ChIP	CAAGGGGGTGTGGCAGTTTA	CTAGCAGGCTCAGGTGCATT
Sall1 ChIP	TTAGCCCCTTTCCACGGTTC	GCCACTGATAGCTTCGTTTGTC
Msx2 ChIP	TCTGGAAAGGAAGTCGGCAC	TGGCTGCTTGCTAGAACCTC
Hand2 ChIP	CGCGGGAGGTAACGGTAAAC	ACCGGCAGTTGGTAGGAATC
Tubb3 ChIP	CTTTGTTGGAGGAGTTCGGC	TGCGGGCTAACAATAGAGGG
Nes ChIP	GCAGACTTCCCTCAGTACCAG	ATGGCTTGGTGTTGGAAACCT
MERVL ChIP	GCACACCATAAGCACGGAAA	GTGTCTGCAGGTGCTTTGAG
Zscan4 ChIP	TTGCTGCCACTGAGAATGAGA	ACAGGTTGTCAGCTATCTCAGG
Gm8300 ChIP	TTCAAGGAAGCTCTCCTCCTG	GCCACTGGCTTCGTCTATTG
