# Supplementary material for: Uhrf1 regulates active transcriptional marks at bivalent domains in pluripotent stem cells through Setd1a
Source: Nat Commun. 2018 Jul 3;9:2583. doi: 10.1038/s41467-018-04818-0 (PMC6030064; doi:10.1038/s41467-018-04818-0)
Supplement: Supplementary file 6 — Supplementary Data 3 [file 41467_2018_4818_MOESM6_ESM.xlsx]

## Sheet: Sheet1
Supplementary Data 3. Antibodies used for this study
Antibody	Cat #	Source	Dilution	Dilution	Dilution	Dilution
			WB	CHIP	IP	IHC
H3K9me3	ab8898	Abcam	1:2,500	1:100
H3K4me3	07-473	Millipore	1:2,500	1:100
H3K27me3	07-477	Millipore	1:2,500	1:100
H3	#4320	Cell signaling	1:2,500	1:100
IgG	#2729	Cell signaling	1:2,500	1:100	1:500
Uhrf1	MABE308	Millipore	1:2,500	1:100	1:500
Setd1A	ab70378	Abcam	1:2,500		1:500
Flag-M2	MA1-91878	Thermo Fisher	1:2,500		1:500
WDR5	#13105	Cell signaling	1:5,000
Rbbp5	#13171	Cell signaling	1:5,000
Hcfc1	#69690	Cell signaling	1:5,000
Cfp1	ab56035	Abcam	1:5,000
Dpy30	A304-296A	Bethly lab	1:5,000
Oct4	sc-5279	Santa Cruz				1:200
TuJ	T8578	Sigma				1:200
Gata6	ab22600	Abcam				1:200
Gata4	sc-9053	Santa Cruz				1:200
Nkx2.5	ab91196	Abcam				1:200
