# Supplementary material for: Uhrf1 regulates active transcriptional marks at bivalent domains in pluripotent stem cells through Setd1a
Source: Nat Commun. 2018 Jul 3;9:2583. doi: 10.1038/s41467-018-04818-0 (PMC6030064; doi:10.1038/s41467-018-04818-0)
Supplement: Supplementary file 7 — Supplementary Data 4 [file 41467_2018_4818_MOESM7_ESM.xlsx]

## Sheet: Sheet1
Supplementary Data 4. Summary of high-throughput sequencing
Cell	Type	Total	Mapped	Percentage
E14 ESC	ATAC-seq	19057944	18668520	0.979566
Uhrf1-/- ESC	ATAC-seq	19678034	18897062	0.960312
E14 EB w1	H3K27me3 ChIP	10174891	10093700	0.99202
E14 EB w2	H3K27me3 ChIP	12157977	11974464	0.984906
E14 EB w3	H3K27me3 ChIP	13899991	13804858	0.993156
E14 ESC	H3K27me3 ChIP	10679415	10425681	0.976241
Uhrf1-/- EB w1	H3K27me3 ChIP	10120077	10049801	0.993056
Uhrf1-/- EB w2	H3K27me3 ChIP	13662355	13525017	0.989948
Uhrf1-/- EB w3	H3K27me3 ChIP	11013009	10839140	0.984212
Uhrf1-/- ESC	H3K27me3 ChIP	8095059	7868793	0.972049
E14 EB w1	H3K4me3 ChIP	20174990	18410610	0.912546
E14 EB w2	H3K4me3 ChIP	28389211	27931498	0.983877
E14 EB w3	H3K4me3 ChIP	25675027	25477722	0.992315
E14 ESC	H3K4me3 ChIP	11677957	11389900	0.975333
Uhrf1-/- EB w1	H3K4me3 ChIP	18341324	18143249	0.989201
Uhrf1-/- EB w2	H3K4me3 ChIP	22817079	22670672	0.993583
Uhrf1-/- EB w3	H3K4me3 ChIP	25030759	24651901	0.984864
Uhrf1-/- ESC	H3K4me3 ChIP	10961290	10732892	0.979163
E14 ESC	H3K9me3 ChIP	31854577	31482465	0.988318
Uhrf1-/- ESC	H3K9me3 ChIP	18461396	17976070	0.973711
E14 EB w1	input	4842288	4788120	0.988814
E14 EB w2	input	3675395	3487546	0.94889
E14 EB w3	input	4968066	4944110	0.995178
E14 ESC	input	7136377	7057688	0.988974
Uhrf1-/- EB w1	input	4449867	4427966	0.995078
Uhrf1-/- EB w2	input	7330665	7211025	0.98368
Uhrf1-/- EB w3	input	5208172	5178675	0.994336
Uhrf1-/- ESC	input	11660736	11501209	0.986319
E14 ESC	Nanog ChIP	60554360	60341359	0.996482
Uhrf1-/- ESC	Nanog ChIP	12277239	12095200	0.985173
E14 ESC	Oct4 ChIP	101512759	97510208	0.960571
Uhrf1-/- ESC	Oct4 ChIP	35172977	34655275	0.985281
E14 EB w1	RNA	54536771	51809424	0.949991
E14 EB w2	RNA	37173917	35614172	0.958042
E14 EB w3	RNA	43104777	41021023	0.951658
E14 ESC	RNA	264954900	192520176	0.726615
Uhrf1-/- EB w1	RNA	16095683	14237493	0.884554
Uhrf1-/- EB w2	RNA	24339024	21510251	0.883776
Uhrf1-/- EB w3	RNA	23119360	20425151	0.883465
Uhrf1-/- ESC	RNA	238089227	199140747	0.836412
E14 ESC	Sox2 ChIP	26680438	26468411	0.992053
Uhrf1-/- ESC	Sox2 ChIP	19119685	18820428	0.984348
E14 ESC	Uhrf1 ChIP	52388189	51687092	0.986617
